# Supplementary material for: Initial evaluation of (4S)-4-(3-[18F]fluoropropyl)-l-glutamate (FSPG) PET/CT imaging in patients with head and neck cancer, colorectal cancer, or non-Hodgkin lymphoma
Source: EJNMMI Res. 2020 Aug 28;10:100. doi: 10.1186/s13550-020-00678-2 (PMC7455665; doi:10.1186/s13550-020-00678-2)
Supplement: Supplementary file 3 — Additional file 3: Supplementary Figure 2. Time-activity curves across all 7 imaging time-points for all subjects for each of the 3 cancer indications, head and neck cancer (A), colorectal cancer (B), and non-Hodgkin lymphoma (C). The values shown are mean ± standard deviation. In each case, the primary tumor and metastases are shown, as well as the blood pool (aorta) and other background regions as appropriate (i.e., brain for head and neck cancer, and liver for colorectal cancer). [file 13550_2020_678_MOESM3_ESM.zip]

Archive with 3 entries (3 files):
- Supp Figure 2A.tif
- Supp Figure 2B.tif
- Supp Figure 2C.tif
